# Supplementary material for: Comprehensive bioinformatics analysis identifies metabolic and immune-related diagnostic biomarkers shared between diabetes and COPD using multi-omics and machine learning
Source: Front Endocrinol (Lausanne). 2025 Jan 8;15:1475958. doi: 10.3389/fendo.2024.1475958 (PMC11750655; doi:10.3389/fendo.2024.1475958)
Supplement: Supplementary file 1 [file DataSheet1.zip]

Archive with 35 entries (25 files):
- original image files for WB/Lung/
- original image files for WB/Lung/.DS_Store
- original image files for WB/Lung/cadps-lung/
- original image files for WB/Lung/cadps-lung/CAPS1.jpg
- original image files for WB/Lung/cadps-lung/CAPS2.jpg
- original image files for WB/Lung/cadps-lung/CAPS3.jpg
- original image files for WB/Lung/ednrb-lung/
- original image files for WB/Lung/ednrb-lung/EDNRB.jpg
- original image files for WB/Lung/ednrb-lung/EDNRB1.jpg
- original image files for WB/Lung/gapdh-lung/
- original image files for WB/Lung/gapdh-lung/GAPDH.jpg
- original image files for WB/Lung/gapdh-lung/GAPDH1.jpg
- original image files for WB/Lung/gapdh-lung/GAPDH12.jpg
- original image files for WB/Lung/tmem-lung/
- original image files for WB/Lung/tmem-lung/TMEM.jpg
- original image files for WB/Lung/tmem-lung/TMEM1.jpg
- original image files for WB/Lung/tmem-lung/TMEM2.jpg
- original image files for WB/Pancreas/
- original image files for WB/Pancreas/.DS_Store
- original image files for WB/Pancreas/CADPS &YZ/
- original image files for WB/Pancreas/CADPS &YZ/.DS_Store
- original image files for WB/Pancreas/CADPS &YZ/CAPS1.jpg
- original image files for WB/Pancreas/CADPS &YZ/CAPS12.jpg
- original image files for WB/Pancreas/CADPS &YZ/CAPS13.jpg
- original image files for WB/Pancreas/EDNRB &YZ/
- original image files for WB/Pancreas/EDNRB &YZ/EDNRB.jpg
- original image files for WB/Pancreas/EDNRB &YZ/EDNRB-1.jpg
- original image files for WB/Pancreas/EDNRB &YZ/EDNRB-2.jpg
- original image files for WB/Pancreas/GAPDH& YZ/
- original image files for WB/Pancreas/GAPDH& YZ/GAPDH.jpg
- original image files for WB/Pancreas/GAPDH& YZ/GAPDH-1.jpg
- original image files for WB/Pancreas/GAPDH& YZ/GAPDH-2.jpg
- original image files for WB/Pancreas/TMEM1 &YZ/
- original image files for WB/Pancreas/TMEM1 &YZ/TMEM.jpg
- original image files for WB/Pancreas/TMEM1 &YZ/TMEM2.jpg
